# Supplementary material for: 8-Amino-6-Methoxyquinoline—Tetrazole Hybrids: Impact of Linkers on Antiplasmodial Activity
Source: Molecules. 2021 Sep 12;26(18):5530. doi: 10.3390/molecules26185530 (PMC8470823; doi:10.3390/molecules26185530)
Supplement: Supplementary file 1 [file molecules-26-05530-s001.zip]

Archive with 1 entries (1 files):
- molecules-1366180-supplementary.pdf
